# Supplementary material for: Anticancer Activity of Biogenic Selenium Nanoparticles: Apoptotic and Immunogenic Cell Death Markers in Colon Cancer Cells
Source: Cancers (Basel). 2021 Oct 24;13(21):5335. doi: 10.3390/cancers13215335 (PMC8582357; doi:10.3390/cancers13215335)
Supplement: Supplementary file 1 [file cancers-13-05335-s001.zip]

Archive with 1 entries (1 files):
- cancers-1388368-supplementary.pdf
